# Supplementary material for: Serum Metabolomic Analysis of Synchronous Estrus in Yaks Based on UPLC-Q-TOF MS Technology
Source: Animals (Basel). 2024 May 7;14(10):1399. doi: 10.3390/ani14101399 (PMC11117382; doi:10.3390/ani14101399)
Supplement: Supplementary file 1 [file animals-14-01399-s001.zip]

Archive with 1 entries (1 files):
- animals-2938688-supplementary.pdf
